# Supplementary material for: Discovery of Barakacin and Its Derivatives as Novel Antiviral and Fungicidal Agents
Source: Molecules. 2023 Mar 29;28(7):3032. doi: 10.3390/molecules28073032 (PMC10095642; doi:10.3390/molecules28073032)
Supplement: Supplementary file 1 [file molecules-28-03032-s001.zip]

Archive with 1 entries (1 files):
- molecules-2264099-supplementary.pdf
